# Supplementary material for: Inhibition of Viral RNA-Dependent RNA Polymerases by Nucleoside Inhibitors: An Illustration of the Unity and Diversity of Mechanisms
Source: Int J Mol Sci. 2022 Oct 21;23(20):12649. doi: 10.3390/ijms232012649 (PMC9604226; doi:10.3390/ijms232012649)
Supplement: Supplementary file 1 [file ijms-23-12649-s001.zip]

Archive with 1 entries (1 files):
- ijms-1962821-supplementary.pdf
